# Supplementary material for: Microwave-Assisted Synthesis and Spectral Properties of Pyrrolidine-Fused Chlorin Derivatives
Source: Molecules. 2023 Apr 30;28(9):3833. doi: 10.3390/molecules28093833 (PMC10179977; doi:10.3390/molecules28093833)
Supplement: Supplementary file 1 [file molecules-28-03833-s001.zip]

Archive with 1 entries (1 files):
- molecules-2347098-supplementary.pdf
